# Supplementary material for: The association between community-associated Staphylococcus aureus colonization and disease: a meta-analysis
Source: BMC Infect Dis. 2018 Feb 21;18:86. doi: 10.1186/s12879-018-2990-3 (PMC5822478; doi:10.1186/s12879-018-2990-3)
Supplement: Supplementary file 1 — Literature Review / Full-Text Review. The “Literature Review” section contains literature search history, key words used, number of journal articles yielded in each search, and the number of journal articles that have passed each step of the selection process according to the inclusion and exclusion criteria. The “Full-Text Review” section contains all of the information gathered from the selected journal article as it pertained to inclusion into the meta-analysis. (XLS 67 kb) [file 12879_2018_2990_MOESM1_ESM.xls]

## Sheet: Literature Review
Search	Search Date	Platform	Search Terms	Articles Yielded with Search Terms (N)	# Unique Records (N)	Unique Records (%)	Studies Selected for Abstract Review (N)	Studies Excluded from Abstract Review (N)	Studies Selected for Full-Text Review (N)	Studies Excluded from Full-Text Review (N)	Studies Selected for Meta-Analysis (N)	Studies Excluded from Meta-Analysis (N)
1	2014-12-14	Pubmed	"methicillin-resistant staphylococcus aureus" AND "colonization" AND "infection"	1236	1236	1	424	812	139	285	9	130
2	2015-02-02	Pubmed	"staphylococcus aureus" AND "colonization" AND "infection"	2352	1169	0.497024	172	997	39	133	1	38
3	2015-02-02	Pubmed	"staphylococcus aureus" AND "carriage" AND "infection"	1170	748	0.639316	417	331	112	305	1	111
4	2015-02-03	Pubmed	"MRSA" AND "colonization" AND "infection"	1175	26	0.0221277	6	20	1	5	0	1
5	2015-02-23	Pubmed	"MRSA" AND "carriage" AND "infection"	684	10	0.0146199	7	3	2	5	0	2
6	2015-03-25	Pubmed	"methicillin-resistant staphylococcus aureus" AND "carriage" AND "infection"	647	2	0.00309119	0	2	0	0	0	0
7	2015-10-19	Pubmed	"methicillin-resistant staphylococcus aureus" AND "colonization" AND "infection"	77	56	0.727273	38	18	1	37	0	1
8	2015-10-19	Pubmed	"staphylococcus aureus" AND "colonization" AND "infection"	138	59	0.427536	18	41	1	17	1	0
9	2015-10-19	Pubmed	"staphylococcus aureus" AND "carriage" AND "infection"	61	31	0.508197	18	13	0	18	0	0
10	2015-10-19	Pubmed	"MRSA" AND "colonization" AND "infection"	46	6	0.130435	2	4	0	2	0	0
11	2015-10-19	Pubmed	"MRSA" AND "carriage" AND "infection"	36	4	0.111111	0	4	0	0	0	0
12	2015-10-19	Pubmed	"methicillin-resistant staphylococcus aureus" AND "carriage" AND "infection"	31	0	0	0	0	0	0	0	0
13	2015-10-19	Pubmed	"methicillin-susceptible staphylococcus aureus" AND "colonization" AND "infection"	21	0	0	0	0	0	0	0	0
14	2015-10-19	Pubmed	"methicillin-susceptible staphylococcus aureus" AND "carriage" AND "infection"	19	0	0	0	0	0	0	0	0
15	2015-10-19	Pubmed	"MSSA" AND "colonization" AND "infection"	124	1	0.00806452	1	0	0	1	0	0
16	2015-10-19	Pubmed	"MSSA" AND "carriage" AND "infection"	97	0	0	0	0	0	0	0	0
17	2016-05-23	Pubmed	"methicillin-resistant staphylococcus aureus" AND "colonization" AND "infection"	59	44	0.745763	10	34	0	10	0	0
18	2016-05-23	Pubmed	"methicillin-resistant staphylococcus aureus" AND "carriage" AND "infection"	30	14	0.466667	2	12	1	1	0	1
19	2016-05-23	Pubmed	"methicillin-susceptible staphylococcus aureus" AND "colonization" AND "infection"	2	1	0.5	1	0	0	1	0	0
20	2016-05-23	Pubmed	"methicillin-susceptible staphylococcus aureus" AND "carriage" AND "infection"	3	1	0.333333	0	1	0	0	0	0
21	2016-05-23	Pubmed	"staphylococcus aureus" AND "colonization" AND "infection"	126	52	0.412698	5	47	0	5	0	0
22	2016-05-23	Pubmed	"staphylococcus aureus" AND "carriage" AND "infection"	66	10	0.151515	3	7	1	2	0	1
23	2016-05-23	Pubmed	"MRSA" AND "colonization" AND "infection"	76	4	0.0526316	1	3	0	1	0	0
24	2016-05-23	Pubmed	"MRSA" AND "carriage" AND "infection"	45	3	0.0666667	0	3	0	0	0	0
25	2016-05-23	Pubmed	"MSSA" AND "colonization" AND "infection"	15	0	0	0	0	0	0	0	0
26	2016-05-23	Pubmed	"MSSA" AND "carriage" AND "infection"	12	0	0	0	0	0	0	0	0
			Totals	8348	3477	0.416507	1125	2352	297	828	12	285

## Sheet: Full-text Review
Author, Year	Author	Year	Title	SA Type	Study Design	Study Subjects (N)	Total Colonized	Total Infected	Colonized, Infected	Colonized, Not Infected	Not Colonized, Infected	Not Colonized, Not Infected	Prevalence of Colonization	Geographical Area	Study Population	Study Setting	Study Period (month/year - month/year)	Duration of Follow-up	Colonization Site	# Swabs Testing for Colonization	Method for verifying disease	Types of Disease Reported	Of those that were colonized and infected, what proportion of samples were available for genotyping?	Strain Concordance (fraction of available specimens)
Nguyen et al., 1999	Nguyen et al.	1999	Nasal Carriage of Infection with Staphylococcus aureus in HIV-Infected Patients	SA	Prospective cohort	201	109	13	9	100	4	88	0.542289	USA	HIV-infected outpatients (adults)	Outpatient clinic at Veterans Affairs Medical Centers (Michigan, Massachusetts, Pennsylvania)	Not reported	2+ years	nares	3+	clinical diagnosis and laboratory culture	SSTI, bacteremia, endocarditis, pneumonia	7/9	6/7
Gordon et al., 2005	Gordon et al.	2005	A Molecular Epidemiological Analysis of 2 Staphylococcus aureus Clonal Types Colonizing and Infecting Patients with AIDS	SA	Prospective cohort	75	61	13	9	52	4	10	0.813333	USA	HIV-infected patients with a history of drug use participating in Project Samaritan (adults)	Residential drug treatment facility (Bronx, NY)	1/2001-12/2001	1 year	nares	1+	laboratory culture	SSTI, bacteremia	8/9	2/8
Ellis et al., 2009	Ellis et al.	2009	Presence and Molecular Epidemiology of Virulence Factors in Methicillin-Resistant Staphylococcus aureus Strains Colonizing and Infecting Soldiers	MRSA	Prospective cohort	3066	134	39	11	123	28	2904	0.0437052	USA	U.S. Army personnel training to be combat medics (adults)	U.S. army post Fort Sam Houston (San Antonio, TX)	1/2005-12/2005	1 year	nares	2	laboratory culture	SSTI	11/11	11/11
Fritz et al., 2009	Fritz et al.	2009	Skin Infection in children colonized with community-associated methicillin resistant Staphylococcus aureus	MRSA	Prospective cohort	534	22	54	7	15	47	465	0.0411985	USA	Pediatric outpatients at well and sick visits (children age 0-18)	Catchment area of Washington University Pediatric and Adolescent Ambulatory Research Consortium (WA)	10/2005-6/2006	1 year	nares	1	patient self-report, medical chart review	SSTI	Not available	Not available
Fritz et al., 2009	Fritz et al.	2009	Skin Infection in children colonized with community-associated methicillin resistant Staphylococcus aureus	MSSA	Prospective cohort	534	142	54	14	128	40	352	0.265918	USA	Pediatric outpatients at well and sick visits (children age 0-18)	Catchment area of Washington University Pediatric and Adolescent Ambulatory Research Consortium (WA)	10/2005-6/2006	1 year	nares	1	patient self-report, medical chart review	SSTI	Not available	Not available
Fritz et al., 2009	Fritz et al.	2009	Skin Infection in children colonized with community-associated methicillin resistant Staphylococcus aureus	SA	Prospective cohort	534	164	54	21	143	33	337	0.307116	USA	Pediatric outpatients at well and sick visits (children age 0-18)	Catchment area of Washington University Pediatric and Adolescent Ambulatory Research Consortium (WA)	10/2005-6/2006	1 year	nares	1	patient self-report, medical chart review	SSTI	Not available	Not available
Miller et al., 2009	Miller et al.	2009	Staphylococcus aureus in the community: colonization versus infection	SA	Cross-sectional	914	203	97	27	176	70	641	0.222101	USA	Community households, selected by random digit dialing (adults and children >1 year of age)	Catchment area of Columbia University Medical Center (Manhattan, NY)	2/2004-6/2006	N/A	nares	1+	patient self-report	SSTI	Not available	Not available
Shet et al., 2009	Shet et al.	2009	Colonization and subsequent skin and soft tissue infection due to methicillin-resistant Staphylococcus aureus in a cohort of otherwise healthy adults infected with HIV type 1	MRSA	Prospective cohort	107	18	10	10	8	0	89	0.168224	USA	HIV-1 infected MSM outpatients w/ no evidence of immune suppression (adults)	Outpatient clinic of Aaron Diamond AIDS Research Center Clinical Program at Rockefeller Hospital (New York, NY)	2005-2006	1 year	nares, axilla	3	clinical diagnosis	SSTI	4/10	4/4
Szumowski et al., 2009	Szumowski et al.	2009	Methicillin-resistant Staphylococcus aureus colonization, behavioral risk factors, and skin and soft-tissue infection at an ambulatory clinic serving a large population of HIV-infected men who have sex with men	MRSA	Prospective cohort	795	30	73	11	19	62	703	0.0377358	USA	Outpatients (adults); 243/795 HIV-infected	Outpatient clinics of Fenway Community Health (Boston, MA)	10/2005-1/2007	1 year	nasal, perianal	1	clinical diagnosis	SSTI	Not available	Not available
Lo et al., 2010	Lo et al.	2010	Comparative molecular analysis of meticillin-resistant Staphylococcus aureus isolates from children with atopic dermatitis and healthy subjects in Taiwan	MRSA	Cross-sectional	153	23	20	12	11	8	122	0.150327	Taiwan	Pediatric outpatients with atopic dermatitis (<= 14 years old)	Pediatric department of Tri-Service General Hospital (Taipei)	2005-2006	N/A	nasal	1+	clinical diagnosis	SSTI	Not available	Not available
Lo et al., 2010	Lo et al.	2010	Comparative molecular analysis of meticillin-resistant Staphylococcus aureus isolates from children with atopic dermatitis and healthy subjects in Taiwan	MSSA	Cross-sectional	153	44	20	8	36	12	97	0.287582	Taiwan	Pediatric outpatients with atopic dermatitis (<= 14 years old)	Pediatric department of Tri-Service General Hospital (Taipei)	2005-2006	N/A	nasal	1+	clinical diagnosis	SSTI	Not available	Not available
Lo et al., 2010	Lo et al.	2010	Comparative molecular analysis of meticillin-resistant Staphylococcus aureus isolates from children with atopic dermatitis and healthy subjects in Taiwan	SA	Cross-sectional	153	67	20	20	47	0	86	0.437908	Taiwan	Pediatric outpatients with atopic dermatitis (<= 14 years old)	Pediatric department of Tri-Service General Hospital (Taipei)	2005-2006	N/A	nasal	1+	clinical diagnosis	SSTI	Not available	Not available
Maree et al., 2010	Maree et al.	2010	Risk factors for infection and colonization with community-associated methicillin-resistant Staphylococcus aureus in Los Angeles county jail: a case-control study	MRSA	Case-control	162	32	60	21	11	39	91	0.197531	USA	Male prison inmates (adults)	County Sheriff's Department jail facilities (Los Angeles, CA)	10/2006-1/2007	N/A	nasal	1	laboratory culture	SSTI	15/21	14/15
Maree et al., 2010	Maree et al.	2010	Risk factors for infection and colonization with community-associated methicillin-resistant Staphylococcus aureus in Los Angeles county jail: a case-control study	MSSA	Case-control	162	36	60	10	26	50	76	0.222222	USA	Male prison inmates (adults)	County Sheriff's Department jail facilities (Los Angeles, CA)	10/2006-1/2007	N/A	nasal	1	laboratory culture	SSTI	Not available	Not available
Maree et al., 2010	Maree et al.	2010	Risk factors for infection and colonization with community-associated methicillin-resistant Staphylococcus aureus in Los Angeles county jail: a case-control study	SA	Case-control	162	68	60	31	37	29	65	0.419753	USA	Male prison inmates (adults)	County Sheriff's Department jail facilities (Los Angeles, CA)	10/2006-1/2007	N/A	nasal	1	laboratory culture	SSTI	Not available	Not available
Oliva et al., 2013	Oliva et al.	2013	Study of Methicillin-resistant Staphylococcus aureus (MRSA) carriage in a population of HIV-negative migrants and HIV-infected patients attending an outpatient clinic in Rome	MSSA	Cross-sectional	63	16	6	4	12	2	45	0.253968	Italy	HIV-infected outpatients (adults)	Outpatient clinic at the Department of Infectious and Tropical Diseases of Sapienza University of Rome (Rome)	1/2008-6/2008	-	nares	1	clinical diagnosis	SSTI	Not available	Not available
Peters et al., 2013	Peters et al.	2013	Methicillin-resistant Staphylococcus aureus colonization of the groin and risk for clinical infection among HIV-infected adults	MRSA	Prospective cohort	600	79	25	17	62	8	513	0.131667	USA	HIV-infected, 53% MSM (adults > 18 years of age)	Veterans Affairs Medical Center HIV Clinic (Atlanta, GA)	9/2007-4/2008	2.1 years	nares, groin	3	clinical diagnosis and laboratory culture	SSTI, bacteremia, pneumonia	14/17	14/14
Miko et al., 2015	Miko et al.	2015	Epidemiological and biological determinants of Staphylococcus aureus clinical infection in New York state maximum security prisons	SA	Case-control	328	136	41	33	103	8	184	0.414634	USA	Prison inmates (>= 16 years of age)	Maximum security prisons: Sing Sing Correctional Facility, Bedford Hills Correctional Facility (NY)	3/2011-1/2013	N/A	nares, oropharynx	1	clinical diagnosis (100%) and laboratory culture (50%)	SSTI	31/33	22/31
